# Supplementary material for: The Mouse CircGHR Regulates Proliferation, Differentiation and Apoptosis of Hepatocytes and Myoblasts
Source: Genes (Basel). 2023 May 31;14(6):1207. doi: 10.3390/genes14061207 (PMC10298241; doi:10.3390/genes14061207)
Supplement: Supplementary file 1 [file genes-14-01207-s001.zip]

Archive with 1 entries (1 files):
- genes-2338546-supplementary.pdf
